# Supplementary material for: Development of an inexpensive matrix-assisted laser desorption—time of flight mass spectrometry method for the identification of endophytes and rhizobacteria cultured from the microbiome associated with maize
Source: PeerJ. 2021 May 28;9:e11359. doi: 10.7717/peerj.11359 (PMC8166240; doi:10.7717/peerj.11359)
Supplement: Supplemental Information 1 — Each row provides parameters used in the alignment and the output of that alignment attempt. This file can be imported to the R markdown file. [file peerj-09-11359-s001.zip]

Archive with 1 entries (1 files):
- D180308raw
