# Supplementary material for: Development of an inexpensive matrix-assisted laser desorption—time of flight mass spectrometry method for the identification of endophytes and rhizobacteria cultured from the microbiome associated with maize
Source: PeerJ. 2021 May 28;9:e11359. doi: 10.7717/peerj.11359 (PMC8166240; doi:10.7717/peerj.11359)
Supplement: Supplemental Information 3 — This R markdown file is presented in convenient html format. [file peerj-09-11359-s003.zip]

Archive with 1 entries (1 files):
- maize180308.html
