# Supplementary material for: Development of an inexpensive matrix-assisted laser desorption—time of flight mass spectrometry method for the identification of endophytes and rhizobacteria cultured from the microbiome associated with maize
Source: PeerJ. 2021 May 28;9:e11359. doi: 10.7717/peerj.11359 (PMC8166240; doi:10.7717/peerj.11359)
Supplement: Supplemental Information 6 — This R markdown file open is R and provides all the scripts used herein. Each block of code has notations describing the function of that script. [file peerj-09-11359-s006.zip › maize180308.rmd]

---
title: "Maize Microbiome"
author: "Michael G. LaMontagne"
date: "11/27/2020"
output: html_document
---
```{r}
library("MALDIquant")
library("MALDIquantForeign")
library("pvclust")
library(philentropy)
# library(ggplot2)
library(iNEXT)
library(RWeka)

packageVersion("MALDIquant")
packageVersion("MALDIquantForeign")
packageVersion("pvclust")
packageVersion("philentropy")
packageVersion("iNEXT")
packageVersion("ggplot2")
packageVersion("RWeka")
# write record of packages and versions
sessionInfo()
```
## If starting from raw spectra, import spectra from two runs. Files should be in folders with paths like this:  C:\Users\lamontagne\Documents\R\win-library\4.0\MALDIquantForeign\180308old\brukerflex\BTSold\0_A1\1\1SLin\fid

```{r}
# import test spectra 1 (not run in markdown)
#exampleDirectory <- #system.file("180308old",package="MALDIquantForeign")
#spectraRold <- import(file.path(exampleDirectory,"brukerflex#"),verbose=FALSE)
# import spectra 2
#exampleDirectory <- #system.file("180308new",package="MALDIquantForeign")
#spectraRnew <- import(file.path(exampleDirectory,"brukerflex#"),verbose=FALSE)
```
## trim and transform raw spectra (skip in markdown)
```{r}
# set range to trim outside of 
#range = c(1900, 12000)
# trim beginging and ending
#spectraOld2 <- MALDIquant::trim(spectraRold, range=range)
#spectraNew2 <- MALDIquant::trim(spectraRnew, range=range)
# transform
#spectraOld2 <- transformIntensity(spectraOld2, method="sqrt")
#spectraNew2 <- transformIntensity(spectraNew2, method="sqrt")
# check spectra
#head(spectraOld2)
#head(spectraNew2)
```
## Merge two spectra files (if starting from raw spectra)
```{r}
## merge and print total length
# spectraB <- append(spectraNew2, spectraOld2) 
# length(spectraB)
```

## create reference peaks
```{r}
# 
rR <- createMassPeaks(mass=c(2833, 4362, 5095, 5379, 5392, 5396, 6254,
                             6268, 6278, 6291, 6314, 6328, 6353, 6410, 7272, 9533, 9552),
                      intensity=rep(1, 17))
rR
```
## run optimize alignment loop (start here with example data)
```{r warning = FALSE, message= FALSE}
spectraB <- readRDS("spectra180308b")
# create variables
y <- c(0, 0, 0, 0, 0, 0, 0, 0, 0, 0, 0, 0, 0)
Draw <- matrix(y, nrow=13, ncol=1)
rownames(Draw) <- c("hwSmth", "rmvbI", "hwAlgn", "snrAlgn", "tolAlgn", "hwDtct", "snrDtct", "peaks", "Cor12", "RichE", "K12", "Pass", "MaxRep")
# reset counts
try <- c(0)
Pass <- c(0)
M12 <- c(0)
# align test spectra against reference spectra 
repeat{
  hwSmth <- 10*(sample(7:10, 1))
  rmvbI <- 25*(sample(3:4, 1))
  hwA <-  10*(sample(5:9, 1))
  snrA <-  (sample(26:30, 1))/10
  tolA <- (sample(23:30, 1))/1000
  hwD <- 10*(sample(5:10, 1))
  snrD <- (sample(40:90, 1))/10
  ##align
  spectra <- smoothIntensity(spectraB, method="SavitzkyGolay", halfWindowSize=hwSmth)
  spectra <- removeBaseline(spectra, method="SNIP",iterations=rmvbI)
  spectraT <- calibrateIntensity(spectra, method="TIC")
  spectra <- try(alignSpectra 
                 (spectraT, halfWindowSize=hwA, SNR=snrA, reference = rR, 
                   tolerance=tolA, warpingMethod="lowess"), silent = FALSE)
if ('try-error' %in% class(spectra)) next
  ##---metadata
  LB  <- length(spectra)
  metaData(spectra[[LB]])$sampleName
  spots <- sapply(spectra, function(x)metaData(x)$spot)
  species <- sapply(spectra, function(x)metaData(x)$sampleName)
  avgSpectra <-
    averageMassSpectra((spectra), labels=paste0(species))
## detectPeaks
  try(peaks <- detectPeaks(avgSpectra, SNR=snrD, halfWindowSize=hwD), silent = FALSE)
  if ('try-error' %in% class(avgSpectra)) next
  ##--export peaks
  peaks <- binPeaks(peaks)
  spots <- sapply(avgSpectra, function(x)metaData(x)$spot)
  species <- sapply(avgSpectra, function(x)metaData(x)$sampleName)
  species <- factor(species)
  n <- length(avgSpectra) 
  featureMatrix <- intensityMatrix(peaks, avgSpectra)
  rownames(featureMatrix) <- paste(species)
  peaksNew <- intensityMatrix(peaks)
  rownames(peaksNew) <- paste(species)
  ##--write matrix
  FMtrnsp <- t(featureMatrix)
  nrow(FMtrnsp)
  # calculate similarity matrix
  x <- cor(FMtrnsp)
  rownames(x) <- paste(species)
  # calcualte cos simmilarity
  simCos <- coop::cosine(FMtrnsp)
  rownames(simCos) <- paste(species)
  ## extract correlations within BTS and 
  Cor12 <- (simCos[1,65])
  ## count pass
  Pass <- Pass + 1
  ## calculate Jaccard coefficients
  N <- intensityMatrix(peaks)
  rownames(N) <- paste(species)
  N[N>0] <- 1
  N[is.na(N)] <- 0
  k <- distance((N), method = "jaccard")
  Rich <- ncol(N)
  richE <- sum(N[1,])
  # calculate BTS match
  K12 <- 1-(k[1,65])
  ## name each data value
  SNRalgn <- c(hwSmth, rmvbI, hwA, snrA, tolA, hwD, snrD, Rich, Cor12, richE, K12, Pass, M12)
  names(SNRalgn) <- c("hwSmth", "rmvbI", "hwAlgn", "snrAlgn", "tolAlgn", "hwDtct", "snrDtct", "peaks", "Cor12", "RichE", "K12", "Pass", "MaxRep")
  B = matrix(SNRalgn, nrow=13, ncol=1) 
  Draw <- cbind(B, Draw)
  M12 <- max(Draw[11,])
# set tries to 40 for markdown, 2000 tries used to generate 
  # D180308raw
  if (Pass > 40) {break}
}# end of align loop
# saveRDS(D, "D180308raw")
# write.csv(as.matrix(t(Draw)), "Draw.csv")
```
## plot jaccard similarity versus try
```{r}
# import Draw generated with 2000 iterations
Draw <- readRDS("D180308raw")
plot.default(Draw[12,], Draw[13,], xlab = "Try", ylab = "Jaccard")
```

## plot jaccard similarity versus peaks

```{r}
plot.default(Draw[8,], Draw[11,], xlab = "Peaks", ylab = "Jaccard")
# write.csv(k, "kRef.csv", row.names = rownames(N))
# write.csv(simCos, "simCosRef.csv")
```

## select optimized parameters
```{r}
DF <- as.data.frame(t(Draw))
DF <- DF[order(-DF$K12, -DF$peaks),]
dim(DF)
hwSmth <- DF$hwSmth[1]
rmvbI <- DF$rmvbI[1]
hwA <-  DF$hwA[1]
snrA <-  DF$snrA[1]
tolA <- DF$tolA[1]
hwD <- DF$hwD[1]
snrD <- DF$snrD[1]
hwSmth
rmvbI
hwA
snrA
tolA
hwD
snrD
```
## generate feature matrix with optimized
```{r}
##align spectra
spectra <- smoothIntensity(spectraB, method="SavitzkyGolay", halfWindowSize=hwSmth)
spectra <- removeBaseline(spectra, method="SNIP",iterations=rmvbI)
spectraT <- calibrateIntensity(spectra, method="TIC")
spectra <- (alignSpectra (spectraT, halfWindowSize=hwA, SNR=snrA, reference = rR, tolerance=tolA, warpingMethod="lowess"))
##---metadata
spots <- sapply(spectra, function(x)metaData(x)$spot)
list(spots)
species <- sapply(spectra, function(x)metaData(x)$sampleName)
list(species)
species <- factor(species)
## detectPeaks
peaks <- detectPeaks(spectra, SNR=snrD, halfWindowSize=hwD)
# reset matrix
x <- c(0.1:0.6)
E <- matrix(x, nrow=6, ncol=1)
rownames(E) <- c("speciesE", "tryE", "noiseE", "signal", "SNR", "peaks")
##
n <- length(spectra)
n
# saveRDS(spectra, "spectra180308raw")
```

## run SNR loop
```{r}
# to restart here
# spectra <- readRDS("spectra180308raw")
tryE <-c(0)
repeat{
  tryE <- tryE + 1 
# view one particular spectra 
# tryE <- 63
  noise <- estimateNoise(spectra[[tryE]])
#  plot(spectra[[tryE]], xlim=c(2000, 12000), ylim=c(0, 0.002))
#  points(peaks[[tryE]], col="red", pch=4)
  
##--generate matrix
featureMatrix <- intensityMatrix(peaks, spectra)
  rownames(featureMatrix) <- paste(species, spots)
  nrow(featureMatrix)
  ## calculate Signal
  noise <- estimateNoise(spectra[[tryE]])
  head(noise)
speciesE <- rownames(featureMatrix)
speciesE <- speciesE[tryE]
  EaPeaks <- intensityMatrix(peaks[tryE])
  richE <- ncol(EaPeaks)
  sorted <- EaPeaks[order(EaPeaks, decreasing = TRUE)]
  signal <- median((sorted[1:10]))
  noiseE <- noise[1, 2]
  SNRe <- (signal/noiseE)
  ## name each data value
  SNRall <- c(speciesE, tryE, noiseE, signal, SNRe, richE)
  names(SNRall) <- c("speciesE", "tryE", "noiseE", "signal", "SNR", "peaks")
  C = matrix(SNRall, nrow=6, ncol=1) 
  E <- cbind(C, E)
  if (tryE > (n-1)) {break}
}
plot(spectra[[tryE]], xlim=c(2000, 12000), ylim=c(0, 0.002))
points(peaks[[tryE]], col="red", pch=4)
```
## plot SNR vs Peaks and export SNR
```{r}
F <- t(E[,1:n])
F[is.na(F)] = 0
F <- as.data.frame(F)
F$tryE <- as.numeric(F$tryE)
F$SNR <- as.numeric(F$SNR)
F$peaks <- as.numeric(F$peaks)
# write.csv(as.matrix(F), "F.csv")
plot.default(F$SNR, F$peaks, xlab = "SNR", ylab = "peaks")
```
## subset and count noisey spectra
```{r}
Fnoisey <- F[ which(F$SNR < 15 & F$peaks < 13),]
# pull out specta numbers and sort them
noiseySpec <- c(Fnoisey$tryE)
noiseySpec <- sort(noiseySpec)
n <- length(noiseySpec)
n
# saveRDS(noiseySpec, "noiseySpec180308")
# noiseySpec <- readRDS("noiseySpec180308")
```
## plot noisey spectra
```{r}
tryE <- c(0)
n <- length(noiseySpec)
n
# run SNR loop
spectraN <- spectra[noiseySpec]
peaksN <- peaks[noiseySpec]
repeat{
  tryE <- tryE + 1 
  plot(spectraN[[tryE]], xlim=c(2000, 12000), ylim=c(0, 0.002))
  points(peaksN[[tryE]], col="red", pch=4)
  if (tryE > (n-1)) {break}} 
```
## subset quality spectra
```{r}
# input file
# spectraB <- readRDS("spectra180308b")
spectraQ <- spectraB [-(noiseySpec)]
length(spectraQ)
saveRDS(spectraQ, "spectra180308q")
# spectraQ <- readRDS("spectra180308q")
head(spectraQ)
```
## import 16S identity
```{r}
# import 16S
RNAident <- read.table("16sIDmatrix.csv", sep=",", header = TRUE, check.names = TRUE, row.names = 1)
xy <- t(combn(colnames(RNAident), 2))
xyR <- data.frame(xy, dist=RNAident[xy])
xyR$rPair <- paste(xyR$X1,xyR$X2,sep="-")
names(xyR)[3] <- "distR"
# write.csv(as.matrix(xyR), "xyR.csv")
head(xyR)
```
## reset variables and import quality spectra
```{r}
#input spectra if restarting here
# spectraQ <- readRDS("spectra180308q")
# create variables
y <- c(0, 0, 0, 0, 0, 0, 0, 0, 0, 0, 0, 0, 0, 0, 0, 0, 0, 0, 0, 0, 0, 0, 0)
Dq <- matrix(y, nrow=23, ncol=1)
rownames(Dq) <- c("hwSmth", "rmvbI", "hwAlgn", "snrAlgn", "tolAlgn", "hwDtct", "snrDtct", "peaks", "Cor12", "RichE", "K12", "Pass", "MaxRep", "fit16S", "out16S", "fitTry","fit16W", "out16W", "Km", "y0", "distJ", "distS", "distW")
# reset counts
try <- c(0)
Pass <- c(0)
M12 <- c(0)
```


## align quality spectra
```{r warning = FALSE, message= FALSE}
##align
# align test spectra against reference spectra 
repeat{
  hwSmth <- 10*(sample(5:9, 1))
  rmvbI <- 25*(sample(3:4, 1))
  hwA <-  10*(sample(4:9, 1))
  snrA <-  (sample(24:30, 1))/10
  tolA <- (sample(23:30, 1))/1000
  hwD <- 10*(sample(4:10, 1))
  snrD <- (sample(50:90, 1))/10
  ##align
  spectra <- smoothIntensity(spectraQ, method="SavitzkyGolay", halfWindowSize=hwSmth)
  spectra <- removeBaseline(spectra, method="SNIP",iterations=rmvbI)
  spectraT <- calibrateIntensity(spectra, method="TIC")
  spectra <- try(alignSpectra 
                 (spectraT, halfWindowSize=hwA, SNR=snrA, reference = rR, 
                   tolerance=tolA, warpingMethod="lowess"), silent = FALSE)
  if ('try-error' %in% class(spectra)) next
  ##---metadata
  LB  <- length(spectra)
  metaData(spectra[[LB]])$sampleName
  spots <- sapply(spectra, function(x)metaData(x)$spot)
  species <- sapply(spectra, function(x)metaData(x)$sampleName)
  avgSpectra <-
    averageMassSpectra((spectra), labels=paste0(species))
  ## detectPeaks
  try(peaks <- detectPeaks(avgSpectra, SNR=snrD, halfWindowSize=hwD), silent = FALSE)
  if ('try-error' %in% class(avgSpectra)) next
  ##--export peaks
  peaks <- binPeaks(peaks)
  spots <- sapply(avgSpectra, function(x)metaData(x)$spot)
  species <- sapply(avgSpectra, function(x)metaData(x)$sampleName)
  species <- factor(species)
  n <- length(avgSpectra) 
  featureMatrix <- intensityMatrix(peaks, avgSpectra)
  rownames(featureMatrix) <- paste(species)
  peaksNew <- intensityMatrix(peaks)
  rownames(peaksNew) <- paste(species)
  ##--write matrix
  FMtrnsp <- t(featureMatrix)
  nrow(FMtrnsp)
  # calculate similarity matrix
  x <- cor(FMtrnsp)
  rownames(x) <- paste(species)
  # calcualte cos simmilarity
  simCos <- coop::cosine(FMtrnsp)
  rownames(simCos) <- paste(species)
  ## extract correlations within BTS and 
  Cor12 <- (simCos[1,61])
  ## count pass
  Pass <- Pass + 1
  ## calculate Jaccard coefficients
  N <- intensityMatrix(peaks)
  rownames(N) <- paste(species)
  N[N>0] <- 1
  N[is.na(N)] <- 0
  k <- distance((N), method = "jaccard")
  Rich <- ncol(N)
  richE <- sum(N[1,])
  # calculate BTS match
  K12 <- 1-(k[1,61])
# create Jaccard similarity
rownames(k) <- paste(species)
colnames(k) <- paste(species)
k2 <- 1 - k
# create dataframe of simCos pairwise comparisons
  xySC <- t(combn(colnames(simCos), 2))
  xyS <- data.frame(xySC, dist=simCos[xySC])
  names(xyS)[3] <- "distS"
  xyS$sPair <- paste(xyS$X1,xyS$X2,sep="-")
#  head(xyS)
  xyJC <- t(combn(colnames(k2), 2))
  xyJ <- data.frame(xyJC, distJ=k2[xyJC])
#  head(xyJ)
  ## merge jaccard and simCos
  xyJS <- data.frame(xyS,xyJ[3])
# calculate Yo
y0 <- xyJS[ which(xyJS$distJ < 0.01),]
# hist(y0$distS)
y0 <- exp(mean(log(y0$distS)))
Km <- 0.2
# plot predicted simCos
xyJS$cosPred <- y0 + (xyJS$distJ/(Km+xyJS$distJ))
# plot.default(xyJS$distJ, xyJS$cosPred, xlab = "Jaccard", ylab = "SimCos")
# plot.default(xyJS$distS, xyJS$cosPred, xlab = "Jaccard", ylab = "SimCos")
# predict matrix
kW <- y0 + (k2/(Km+k2))
# weigh matrix
cosW <- (simCos + kW)/2

# create dataframe of weighted pairwise comparisons
  xyW <- t(combn(colnames(cosW), 2))
  xyW <- data.frame(xyW, distCW=cosW[xySC])
  names(xyW)[3] <- "distW"
  xyS <- data.frame(xyJS, xyW[3]) 
  head(xyS)
# write.csv(as.matrix(xyS), "xyS.csv")
# merge 16S and simCos
mRM <- merge(xyR, xyS, by, by.x="rPair", by.y="sPair", sort = TRUE)
# write.csv(as.matrix(mRM), "mRMw.csv")
# calculate mass spec similarity within species
mRM16S <- mRM[ which(mRM$distR > 0.99),]
# hist(mRM16S$distS)
# hist(mRM16S$distW)
fit16S <- min(mRM16S$distS)
fit16W <- min(mRM16S$distW)
distJ <- mean(mRM16S$distJ)
distS <- mean(mRM16S$distS)
distW <- mean(mRM16S$distW)
# calculate mass spec similarity between phyla
mRMp <- mRM[ which(mRM$distR < 0.9),]
# hist(mRMp$distS)
out16S <- max(mRMp$distS) 
out16W <- max(mRMp$distW)
fitTry <- fit16W - out16W
  ## name each data value
  SNRalgn <- c(hwSmth, rmvbI, hwA, snrA, tolA, hwD, snrD, Rich, Cor12, richE, K12, Pass, M12, fit16S, out16S, fitTry, fit16W, out16W, Km, y0, distJ, distS, distW)
  names(SNRalgn) <- c("hwSmth", "rmvbI", "hwAlgn", "snrAlgn", "tolAlgn", "hwDtct", "snrDtct", "peaks", "Cor12", "RichE", "K12", "Pass", "MaxRep", "fit16S", "out16S", "fitTry", "fit16W", "out16W", "Km", "y0", "distJ", "distS", "distW")
  B = matrix(SNRalgn, nrow=23, ncol=1) 
  Dq <- cbind(B, Dq)
  M12 <- max(Dq[16,])
# plot.default(Dq[12,], Dq[13,], xlab = "Try", ylab = "Jaccard")
  # set lower pass number for markdown
  if (Pass > 20) {break}
}# end of align loop
# saveRDS(Dq, "D180308w3")
write.csv(as.matrix(t(Dq)), "Dq.csv")
plot.default(Dq[12,], Dq[13,], xlab = "Try", ylab = "Fit")
```


## plot jaccard within species versus peaks
```{r}
Dq <- readRDS("D180308w3")
plot.default(Dq[8,], Dq[16,], xlab = "Peaks", ylab = "Fit")
# write.csv(as.matrix(t(Dq)), "Dq.csv")
```
## select best fit
```{r}
plot.default(Dq[8,], Dq[21,], xlab = "Peaks", ylab = "Jaccard Similarity", xlim=c(300,600), ylim=c(0.2,0.6))
```

## select best fit
```{r}
DF <- as.data.frame(t(Dq))
DF <- DF[order(-DF$fitTry, -DF$peaks),]
dim(DF)
hwSmth <- DF$hwSmth[1]
rmvbI <- DF$rmvbI[1]
hwA <-  DF$hwA[1]
snrA <-  DF$snrA[1]
tolA <- DF$tolA[1]
hwD <- DF$hwD[1]
snrD <- DF$snrD[1]
hwSmth
rmvbI
hwA
snrA
tolA
hwD
snrD
```
## align with optimized parameters
```{r}
spectra <- smoothIntensity(spectraQ, method="SavitzkyGolay", halfWindowSize=hwSmth)
spectra <- removeBaseline(spectra, method="SNIP",iterations=rmvbI)
spectraT <- calibrateIntensity(spectra, method="TIC")
spectra <- try(alignSpectra 
               (spectraT, halfWindowSize=hwA, SNR=snrA, reference = rR, 
                 tolerance=tolA, warpingMethod="lowess"), silent = FALSE)
if ('try-error' %in% class(spectra)) next
##---metadata
LB  <- length(spectra)
metaData(spectra[[LB]])$sampleName
spots <- sapply(spectra, function(x)metaData(x)$spot)
species <- sapply(spectra, function(x)metaData(x)$sampleName)
avgSpectra <-
  averageMassSpectra((spectra), labels=paste0(species))
## detectPeaks
try(peaks <- detectPeaks(avgSpectra, SNR=snrD, halfWindowSize=hwD), silent = FALSE)
if ('try-error' %in% class(avgSpectra)) next
# save avgSpectra
avgSpectraW <- avgSpectra
# saveRDS(avgSpectra, "avgSpectra180308w")
##--export peaks
peaks <- binPeaks(peaks)
# save peaks
# saveRDS(peaks, "peaks180308w")
#
spots <- sapply(avgSpectraW, function(x)metaData(x)$spot)
species <- sapply(avgSpectraW, function(x)metaData(x)$sampleName)
species <- factor(species)
n <- length(avgSpectraW) 
featureMatrix <- intensityMatrix(peaks, avgSpectraW)
rownames(featureMatrix) <- paste(species)
peaksNew <- intensityMatrix(peaks)
rownames(peaksNew) <- paste(species)
##--write matrix
FMtrnsp <- t(featureMatrix)
nrow(FMtrnsp)
# calculate similarity matrix
x <- cor(FMtrnsp)
rownames(x) <- paste(species)
# calcualte cos simmilarity
simCos <- coop::cosine(FMtrnsp)
rownames(simCos) <- paste(species)
## calculate Jaccard coefficients
N <- intensityMatrix(peaks)
rownames(N) <- paste(species)
N[N>0] <- 1
N[is.na(N)] <- 0
k <- distance((N), method = "jaccard")
rownames(k) <- paste(species)
Rich <- ncol(N)
richE <- sum(N[1,])
#
write.csv(k, "kRef.csv", row.names = rownames(N))
write.csv(simCos, "simCosRef.csv")
```
## plot discordant P. putida pairs
```{r}
 plot(avgSpectraW[[22]], xlim=c(2000, 12000), ylim=c(0, 0.002))
 points(peaks[[22]], col="red", pch=4)
 plot(avgSpectraW[[40]], xlim=c(2000, 12000), ylim=c(0, 0.002))
 points(peaks[[40]], col="red", pch=4)
```


## create dataframe of simcos
```{r}
# create dataframe of simCos pairwise comparisons
xySC <- t(combn(colnames(simCos), 2))
xyS <- data.frame(xySC, dist=simCos[xySC])
names(xyS)[3] <- "distS"
xyS$sPair <- paste(xyS$X1,xyS$X2,sep="-")
head(xyS)
#
Km <- 0.2
# weigh simCos with Jaccard
rownames(k) <- paste(species)
colnames(k) <- paste(species)
k2 <- 1 - k
kW <- y0 + (k2/(Km+k2))
# weigh matrix
cosW <- (simCos + kW)/2
# create dataframe of weighted pairwise comparisons
xyW <- t(combn(colnames(cosW), 2))
xyW <- data.frame(xyW, distCW=cosW[xySC])
names(xyW)[3] <- "distW"
xyS <- data.frame(xyS, xyW[3]) 
head(xyS)

```
## add dataframe of jaccards
```{r}
xyJC <- t(combn(colnames(k2), 2))
xyJ <- data.frame(xyJC, distJ=k2[xyJC])
head(xyJ)
## merge jaccard and simCos
xyJS <- data.frame(xyS,xyJ[3])
head(xyJS)
# predict simCos from Jaccard
xyJS$cosPred <- y0 + (xyJS$distJ/(Km+xyJS$distJ))

write.csv(xyJS, "xyJS180308w.csv")
plot.default(xyJS$distJ, xyJS$distS, xlab = "Jaccard", ylab = "SimCos")
# saveRDS(xyJS, "xyJS180308w")
```
## plot weighted
```{r}
plot.default(xyJS$distJ, xyJS$distW, xlab = "Jaccard", ylab = "SimCosW")
```


## merge simCosW and 16S
```{r}
mRM <- merge(xyR, xyJS, by, by.x="rPair", by.y="sPair", sort = TRUE)
head(mRM)
write.csv(as.matrix(mRM), "mRMw2.csv")
#
plot.default(mRM[,8], mRM[,4], xlab = "CosineW", ylab = "16S")

```
## plot sim cos
```{r}
plot.default(mRM[,7], mRM[,4], xlab = "Cosine", ylab = "16S")
```
## cluster isolates into MTUs based on 0.65 similarity
```{r}
disCos <- 1-cosW
hc <- hclust(as.dist(disCos), method="ward.D2") 
mycut <- cutree(hc, h=0.35)
xCut <- as.matrix(mycut)
colnames(xCut) <- paste("MTU")
xCut <- as.matrix(mycut)
colnames(xCut) <- paste("MTU")
head(xCut)
```
## histogram of similarity coefficients
```{r}
hist(xyJS$distJ)
hist(xyJS$distS)
```


## calculate SNR for avgspectra
```{r}
# input file
# avgSpectraW <- readRDS("avgSpectra180308w")
# peaks <- readRDS("peaks180308w")
avgSpectra <- avgSpectraW
spots <- sapply(avgSpectra, function(x)metaData(x)$spot)
species <- sapply(avgSpectra, function(x)metaData(x)$sampleName)
species <- factor(species)
# reset matrix
x <- c(0.1:0.6)
E <- matrix(x, nrow=6, ncol=1)
rownames(E) <- c("speciesE", "tryE", "noiseE", "signal", "SNR", "peaks")
## reset counter
tryE <- c(0)
n <- length(avgSpectra)
n
```
## run SNR loop on avgSpectra
```{r}
repeat{
  tryE <- tryE + 1 
  noise <- estimateNoise(avgSpectra[[tryE]])
 # plot(avgSpectra[[tryE]], xlim=c(2000, 12000), ylim=c(0, 0.002))
 # points(peaks[[tryE]], col="red", pch=4)
##--generate matrix
featureMatrix <- intensityMatrix(peaks, avgSpectra)
  rownames(featureMatrix) <- paste(species, spots)
  nrow(featureMatrix)
  ## calculate Signal
  noise <- estimateNoise(avgSpectra[[tryE]])
  head(noise)
speciesE <- rownames(featureMatrix)
speciesE <- speciesE[tryE]
  EaPeaks <- intensityMatrix(peaks[tryE])
  richE <- ncol(EaPeaks)
  sorted <- EaPeaks[order(EaPeaks, decreasing = TRUE)]
  signal <- median((sorted[1:10]))
  noiseE <- noise[1, 2]
  SNRe <- (signal/noiseE)
  ## name each data value
  SNRall <- c(speciesE, tryE, noiseE, signal, SNRe, richE)
  names(SNRall) <- c("speciesE", "tryE", "noiseE", "signal", "SNR", "peaks")
  C = matrix(SNRall, nrow=6, ncol=1) 
  E <- cbind(C, E)
 # plot.default(E[1,], E[2,], xlab = "Try", ylab = "Duplicate")
  if (tryE > (n-1)) {break}} 
 plot(avgSpectra[[tryE]], xlim=c(2000, 12000), ylim=c(0, 0.002))
 points(peaks[[tryE]], col="red", pch=4)
```
## sort SNR
```{r}
F <- t(E[,1:n])
F[is.na(F)] = 0
F <- as.data.frame(F)
F$tryE <- as.numeric(F$tryE)
F$noiseE <- as.numeric(F$noiseE)
F$signal<- as.numeric(F$signal)
F$SNR <- as.numeric(F$SNR)
F$peaks <- as.numeric(F$peaks)
F <- F[order(F$tryE),]
row.names(F) <- F$tryE
head(F)
```
## plot avg SNR
```{r}
plot.default(F$SNR, F$peaks, xlab = "SNR", ylab = "peaks")
```
## merge SNR and MTUs
```{r}
xCut <- as.matrix(mycut)
colnames(xCut) <- paste("MTU")
# merge SNR and MTU
FM <- as.matrix(F[,2:6])
row.names(FM) <- row.names(xCut)
FM <- cbind(FM, xCut)
dim(FM)
# write.csv(as.matrix(FM), "F.csv")
#
FMsort <- FM[ order(row.names(FM)), ]
# write.csv(as.matrix(FMsort), "FMsort180308w.csv")
# saveRDS(FMsort, "FMsort180308w")
head(FMsort)
```
## import Bruker scores and IDs
```{r}
# FMsort <- readRDS("FMsort180308w")
brukerID <- read.table("BrukerMeta180308.csv", sep=",", header = TRUE, check.names = TRUE, row.names = 1)
SNRbruker <- cbind(FMsort, brukerID)
# add number of reps for each species
fact = interaction(SNRbruker[, (c("MTU"))])
SNRbruker$count = table(fact)[fact]
head(SNRbruker)
# saveRDS(SNRbruker, "SNR16Sbruker180308w")
# write.csv(as.matrix(SNRbruker), "snrBruker180308w.csv")
```

## plot SNR vs BrukerScore
```{r}
plot.default(SNRbruker$SNR, SNRbruker$BrukerScore, xlab = "SNR", ylab = "BrukerScore")
```


## plot histograms
```{r}
hist(mRM$distR)
hist(mRM$distW)
```


## table the number of MTUs
```{r}
mtu <- with(SNRbruker, table(MTU))
mtu <- as.data.frame(mtu[-c(1)])
# write.csv(as.list(mtu), "mtuData.csv")
mtu <- mtu$Freq
length(mtu)
head(mtu)
```
## Run rarefaction analysis
```{r}
out <- iNEXT(mtu, q=0, datatype="abundance")
# plot collectors curve
m <- ggiNEXT(out, type=1)
m
write.csv(as.list(m$data), "mData.csv")
```
## plot coverage
```{r}
c <- ggiNEXT(out, type=2)
c
write.csv(as.list(c$data), "cData.csv")
```
## identify spectra with Bruker score >2.
```{r}
# SNRbruker <- readRDS("SNR16Sbruker180308w")
brukerProb <- SNRbruker[ which(SNRbruker$BrukerScore > 2),]
# pull out specta numbers and sort them
brukerProb$count <-0L
# add number of reps for each species
fact = interaction(brukerProb[, (c("Bruker"))])
brukerProb$count = table(fact)[fact]
# remove singletons
brukerProb <- brukerProb[ which(brukerProb$count > 1),]
n <- nrow(brukerProb)
n
brukerSpec <- c(brukerProb$tryE)
brukerSpec <- sort(brukerSpec)
n <- length(brukerSpec)
n
head(brukerProb)
# saveRDS(brukerSpec, "brukerSpec180308")
```
## write 
```{r}
write.csv(brukerProb, "brukerIDw.csv")
```

## subset spectra with Bruker > 2 and remove
```{r}
# avgSpectraW <- readRDS("avgSpectra180308w")
spectraK <- avgSpectraW[(brukerSpec)]
saveRDS(spectraK, "spectra180308k")
length(spectraK)
# head(spectraK)

```
##align

```{r}

spectra <- smoothIntensity(spectraK, method="SavitzkyGolay", halfWindowSize=hwSmth)
spectra <- removeBaseline(spectra,method="SNIP",iterations=rmvbI)
spectraT <- calibrateIntensity(spectra, method="TIC")
spectra <- alignSpectra (spectraT, halfWindowSize=hwA, SNR=snrA, reference = rR, tolerance=tolA, warpingMethod="lowess")
##---metadata
  LB  <- length(spectra)
  metaData(spectra[[LB]])$sampleName
  spots <- sapply(spectra, function(x)metaData(x)$spot)
  species <- sapply(spectra, function(x)metaData(x)$sampleName)
  avgSpectra <-
    averageMassSpectra((spectra), labels=paste0(species))
## detectPeaks
peaks <- detectPeaks(avgSpectra, SNR=snrD, halfWindowSize=hwD)
peaks <- binPeaks(peaks)
spots <- sapply(avgSpectra, function(x)metaData(x)$spot)
species <- sapply(avgSpectra, function(x)metaData(x)$sampleName)
species <- factor(species)
plot(avgSpectra[[1]], xlim=c(2000, 12000), ylim=c(0, 0.002))
points(peaks[[1]], col="red", pch=4)
featureMatrix <- intensityMatrix(peaks, avgSpectra)
rownames(featureMatrix) <- paste(species)

```
##--write matrix
```{r}
write.csv(as.matrix(featureMatrix), "fmBruker.csv")
# saveRDS(featureMatrix, "FM180308brukerW")

```

## build tree
```{r}
FMsort <- (featureMatrix[ order(row.names(featureMatrix)), ])
FMtrnsp <- t(FMsort[3:LB,])
pv <- pvclust(FMtrnsp,
              method.hclust="ward.D2",
              method.dist="euclidean", nboot=1000)
plot(pv, print.num=FALSE)
saveRDS(pv, "pv180308brukerW")
```
## summary states on tree
```{r}
clustersBP <- pvpick(pv, alpha=0.90, pv="bp", type="geq", max.only=TRUE)
clustersBP
lengths(clustersBP[1])
```

## identify replicated species
```{r}
MTUboth <- SNRbruker
# add number of reps for each species
fact = interaction(MTUboth[, (c("mtuID"))])
MTUboth$specProb = table(fact)[fact]
# remove singletons
mtuID <- MTUboth[ which(MTUboth$specProb > 1),]
n <- nrow(mtuID)
n
mtuSpec <- c(mtuID$tryE)
mtuSpec <- sort(mtuSpec)
n <- length(mtuSpec)
n
head(mtuSpec)
```

## select replicated
```{r}
# avgSpectraW <- readRDS("avgSpectra180308w")
# subset with ID'd MTUs
spectraK <- avgSpectraW[(mtuSpec)]
# saveRDS(spectraK, "spectra180308k")

length(spectraK)
# head(spectraK)

```
## align replicated
```{r}
spectra <- smoothIntensity(spectraK, method="SavitzkyGolay", halfWindowSize=hwSmth)
spectra <- removeBaseline(spectra,method="SNIP",iterations=rmvbI)
spectraT <- calibrateIntensity(spectra, method="TIC")
spectra <- alignSpectra (spectraT, halfWindowSize=hwA, SNR=snrA, reference = rR, tolerance=tolA, warpingMethod="lowess")
##---metadata
  LB  <- length(spectra)
  metaData(spectra[[LB]])$sampleName
  spots <- sapply(spectra, function(x)metaData(x)$spot)
  species <- sapply(spectra, function(x)metaData(x)$sampleName)
  avgSpectra <-
    averageMassSpectra((spectra), labels=paste0(species))
## detectPeaks
peaks <- detectPeaks(avgSpectra, SNR=snrD, halfWindowSize=hwD)
peaks <- binPeaks(peaks)
spots <- sapply(avgSpectra, function(x)metaData(x)$spot)
species <- sapply(avgSpectra, function(x)metaData(x)$sampleName)
species <- factor(species)
plot(avgSpectra[[1]], xlim=c(2000, 12000), ylim=c(0, 0.002))
points(peaks[[1]], col="red", pch=4)
featureMatrix <- intensityMatrix(peaks, avgSpectra)
rownames(featureMatrix) <- paste(species)
FMsort16 <- (featureMatrix[ order(row.names(featureMatrix)), ])
# saveRDS(FMsort16, "FM180308sort16")
```

## evaulate FM with machine learning
```{r}
mtuFM <- as.data.frame(mtuID$mtuID)
colnames(mtuFM) <- c("species")
# FMrep <- (FMsort16[mtuRepSpec,])
mtuFM <- cbind(mtuFM, FMsort16)
mtuFM$species <- as.factor(mtuFM$species)
# Rweka machne
m <- J48(species ~ ., data = mtuFM)
t <- table(predict(m), mtuFM$species)
Q <- summary(m)
head(Q$details)
qD <- as.data.frame(t(Q$details))
FM <- as.data.frame(FMsort16)
z <- (predict(m, newdata = FM, type = 'probability'))
```
## export summary of machine learning
```{r}
head(z[,10:16])
write.csv(as.matrix(Q), "Q180308.csv")
write.csv(as.matrix(z), "Z190308.csv")
```
## end of rmd
